# Supplementary material for: Ocular and systemic risk factors associated with recurrent disc hemorrhage in primary open-angle glaucoma
Source: PLoS One. 2019 Sep 16;14(9):e0222166. doi: 10.1371/journal.pone.0222166 (PMC6746379; doi:10.1371/journal.pone.0222166)
Supplement: S1 Table — (XLSX) [file pone.0222166.s001.xlsx]

## Sheet: Sheet1
Number	Group 1: DH 2: no DH	Functional or structural progression 0: no progression 1: progression	Progression_time
1	1	1	72
2	1	1	72
3	1	1	48
4	1	1	24
5	1	1	108
6	1	1	96
7	1	0	60
8	1	0	96
9	1	1	108
10	1	0	120
11	1	0	156
12	1	1	96
13	1	0	144
14	1	1	120
15	1	0	96
16	1	0	132
17	1	1	120
18	1	0	96
19	1	1	84
20	1	0	156
21	1	1	108
22	1	1	24
23	1	1	72
24	1	1	60
25	1	1	48
26	1	0	96
27	1	0	108
28	1	0	120
29	1	1	64
30	1	1	24
31	1	0	108
32	1	0	144
33	1	0	192
34	1	1	96
35	1	1	48
36	1	0	120
37	1	1	60
38	1	0	84
39	1	1	108
40	1	0	96
41	1	1	60
42	1	1	84
43	1	1	96
44	1	1	132
45	1	1	96
46	1	0	144
47	1	0	132
48	1	1	108
49	1	0	84
50	1	0	72
51	1	0	144
52	1	1	96
53	1	1	108
54	1	0	108
55	1	0	132
56	1	1	120
57	1	0	144
58	1	0	144
59	1	1	120
60	1	0	120
61	1	1	84
62	1	1	144
63	1	0	144
64	1	0	144
65	1	0	144
66	1	0	108
67	1	0	120
68	1	1	24
69	1	0	144
70	1	0	132
71	1	0	108
72	1	1	60
73	1	0	132
74	1	0	132
75	1	1	48
76	1	0	120
77	1	1	36
78	1	0	84
79	1	1	60
80	1	0	108
81	1	1	36
82	1	0	120
83	1	0	108
84	1	0	108
85	1	1	24
86	1	1	24
87	1	0	72
88	1	0	60
89	1	0	60
90	2	0	120
91	2	0	156
92	2	0	144
93	2	0	144
94	2	0	132
95	2	0	144
96	2	0	120
97	2	1	132
98	2	0	144
99	2	0	144
100	2	0	132
101	2	0	120
102	2	1	12
103	2	0	132
104	2	0	144
105	2	0	120
106	2	0	120
107	2	0	144
108	2	1	84
109	2	0	120
110	2	0	144
111	2	0	120
112	2	0	144
113	2	0	144
114	2	0	132
115	2	0	132
116	2	0	120
117	2	0	144
118	2	0	156
119	2	0	120
120	2	1	108
121	2	1	72
122	2	1	60
123	2	0	168
124	2	1	48
125	2	1	60
126	2	0	144
127	2	1	132
128	2	0	144
129	2	0	156
130	2	0	132
131	2	0	156
132	2	1	60
133	2	0	168
134	2	0	132
135	2	1	84
136	2	1	120
137	2	0	144
138	2	1	72
139	2	0	144
140	2	1	108
141	2	1	48
142	2	0	156
143	2	0	120
144	2	1	72
145	2	0	144
146	2	0	120
147	2	1	96
148	2	1	48
149	2	0	144
150	2	0	144
151	2	0	132
152	2	0	144
153	2	0	120
154	2	1	84
155	2	0	144
156	2	1	72
157	2	0	144
158	2	0	144
159	2	1	48
160	2	0	120
161	2	0	144
162	2	0	144
163	2	1	48
164	2	0	132
165	2	0	132
166	2	0	132
167	2	0	132
168	2	0	132
169	2	1	108
170	2	1	108
171	2	1	36
172	2	0	120
173	2	1	96
174	2	0	120
175	2	1	36
176	2	0	120
177	2	0	120
178	2	1	84
